# Supplementary material for: Neutrophils Mediate Pulmonary Artery Thrombosis In Situ
Source: Int J Mol Sci. 2022 May 23;23(10):5829. doi: 10.3390/ijms23105829 (PMC9144243; doi:10.3390/ijms23105829)
Supplement: Supplementary file 1 [file ijms-23-05829-s001.zip]

Archive with 1 entries (1 files):
- ijms-1707148-supplementary.pdf
